# Supplementary material for: Beyond Stress Granules: G3BP1 and G3BP2 Redundantly Suppress SARS-CoV-2 Infection
Source: Viruses. 2025 Jun 27;17(7):912. doi: 10.3390/v17070912 (PMC12300500; doi:10.3390/v17070912)
Supplement: Supplementary file 1 [file viruses-17-00912-s001.zip]

Archive with 1 entries (1 files):
- viruses-3225000-supplementary.pdf
